# Supplementary material for: Assessment of three antiviral compounds against Borealpox virus infection in a mouse model
Source: Emerg Microbes Infect. 2026 Jan 27;15(1):2623694. doi: 10.1080/22221751.2026.2623694 (PMC12915423; doi:10.1080/22221751.2026.2623694)
Supplement: BRPV cytokine raw data.xlsx [file TEMI_A_2623694_SM1185.xlsx]

## Sheet: Supplemental Table 1-Cytokine 
Sample	IP-10 (pg/mL)	IL-6 (pg/mL)	IL-22 (pg/mL)	IL-23 (pg/mL)	Gro-alpha/KC (pg/mL)	TNF-ALPHA (pg/mL)	MCP-3 (pg/mL)	MCP-1 (pg/mL)	IL-17A (pg/mL)	MIP-2 (pg/mL)	Eotaxin (pg/mL)
Uninfected 1	9.62024	0.561896	3.12066	3.43324	< 1.62353515625	< 2.8564453125	8.21884	31.3506	1.33988	5.75642	173.554
Uninfected 2	16.6303	3.91748	31.5124	3.43324	6.11499	< 2.8564453125	11.9632	58.5247	< 1.13525390625	11.5779	266.649
Uninfected 3	8.70892	2.21318	3.12066	5.44613	4.99281	< 2.8564453125	11.2016	49.0866	< 1.13525390625	9.17861	263.266
Uninfected 4	4.53012	5.6508	31.5124	14.258	4.99281	< 2.8564453125	8.42727	23.0412	< 1.13525390625	4.97781	224.366
Tecovirimat 1	21.1348	109.478	31.5124	9.73124	117.23	10.0863	480.214	672.25	3.29865	22.4655	108.008
Tecovirimat 2	33.9989	36.6708	12.621	5.44613	29.2324	4.39302	383.139	263.673	0.382763	25.8971	166.439
Tecovirimat 3	20.1731	32.9372	12.621	5.44613	45.5049	3.37446	493.88	500.597	1.33988	28.356	151.63
Tecovirimat 4	33.8469	3.91748	87.9204	3.43324	< 1.62353515625	3.37446	49.51	52.3088	2.31442	25.8971	345.95
Tecovirimat 5	17.5919	68.8841	3.12066	7.55252	39.0109	3.37446	283.73	208.422	3.29865	14.8489	70.5297
Tecovirimat 6	45.5673	61.2404	22.0775	7.55252	36.8421	10.0863	169.407	148.441	1.33988	26.7266	212.545
Cidofovir 1	19.5151	3.91748	3.12066	3.43324	< 1.62353515625	< 2.8564453125	29.1094	38.8379	5.28605	16.8763	200.843
Cidofovir 2	31.3131	3.91748	50.3435	3.43324	1.59196	2.31758	40.688	55.4522	0.382763	21.5754	262.996
Cidofovir 3	52.7612	7.40448	22.0775	7.55252	11.6804	3.37446	62.491	60.0365	16.4434	24.2054	573.855
Cidofovir 4	40.1351	3.91748	3.12066	3.43324	< 1.62353515625	1.19757	47.6643	52.3088	2.31442	20.6705	217.439
Cidofovir 5	35.1648	5.6508	12.621	3.43324	3.3006	3.37446	43.4588	31.3506	1.33988	22.4655	308.009
Cidofovir 6	16.0483	2.21318	12.621	3.43324	< 1.62353515625	< 2.8564453125	24.7151	38.8379	0.382763	17.8542	302.471
Brincidofovir 1	5.23955	9.17392	69.1423	5.44613	218.696	4.39302	9.88484	287.982	12.355	10.4057	112.033
Brincidofovir 2	9.99993	86.1948	144.183	9.73124	696.125	6.35422	54.2253	646.474	17.4696	18.8114	254.061
Brincidofovir 3	50.3449	111.427	31.5124	5.44613	428.012	10.0863	50.9453	188.048	2.31442	22.4655	82.0579
Brincidofovir 4	32.9346	68.8841	162.924	7.55252	383.147	8.24537	53.4053	437.721	26.7634	26.7266	234.002
Brincidofovir 5	34.7086	2.21318	12.621	3.43324	< 1.62353515625	1.76824	25.1274	18.4028	2.31442	20.6705	183.255
Brincidofovir 6	13.8468	16.3633	3.12066	5.44613	3.86608	< 2.8564453125	7.73228	70.2242	5.28605	12.7048	103.004
Control 1	94.5731	7.40448	69.1423	14.258	< 1.62353515625	1.19757	38.3951	70.2242	3.29865	29.949	146.272
Control 2	127.263	5.6508	31.5124	5.44613	< 1.62353515625	7.30703	78.3046	67.3782	9.81537	25.0569	118.823
Control 3	448.197	117.283	17.3527	26.2814	16.0966	5.38421	503.252	1477.49	4.2897	52.2633	101.334
Control 4	85.4723	29.2195	12.621	5.44613	3.86608	3.37446	46.8439	49.0866	< 1.13525390625	17.8542	3.41419
Control 5	483.491	53.6323	3.12066	11.9693	7.23349	18.8232	425.591	396.544	10.3222	56.0045	154.376
Control 6	688.386	136.878	87.9204	44.2571	6.11499	24.2354	1383.62	4283.07	9.30917	75.6448	457.32
